# Supplementary material for: The Diagnostic Value of the CA19-9 and Bilirubin Ratio in Patients with Pancreatic Cancer, Distal Bile Duct Cancer and Benign Periampullary Diseases, a Novel Approach
Source: Cancers (Basel). 2022 Jan 11;14(2):344. doi: 10.3390/cancers14020344 (PMC8774022; doi:10.3390/cancers14020344)
Supplement: Supplementary file 1 [file cancers-14-00344-s001.zip]

Archive with 1 entries (1 files):
- cancers-1474986-supplementary.pdf
